# Supplementary material for: A Form of Non-Volatile Solid-like Hexadecane Found in Micron-Scale Silica Microtubule
Source: Materials (Basel). 2022 Dec 20;16(1):9. doi: 10.3390/ma16010009 (PMC9820975; doi:10.3390/ma16010009)
Supplement: Supplementary file 1 [file materials-16-00009-s001.zip]

Archive with 1 entries (1 files):
- materials-2037289-supplementary.pdf
